# Supplementary material for: SESN3 Inhibited SMAD3 to Relieve Its Suppression for MiR-124, Thus Regulating Pre-Adipocyte Adipogenesis
Source: Genes (Basel). 2021 Nov 23;12(12):1852. doi: 10.3390/genes12121852 (PMC8701261; doi:10.3390/genes12121852)
Supplement: Supplementary file 1 [file genes-12-01852-s001.zip]

Archive with 1 entries (1 files):
- genes-1445016-supplementary-done.pdf
